# Supplementary material for: Inter-Strain Epigenomic Profiling Reveals a Candidate IAP Master Copy in C3H Mice
Source: Viruses. 2020 Jul 21;12(7):783. doi: 10.3390/v12070783 (PMC7411935; doi:10.3390/v12070783)
Supplement: Supplementary file 1 [file viruses-12-00783-s001.zip]

Archive with 3 entries (3 files):
- SupData1-revision01.docx
- TableS1-primers.xlsx
- TableS2-revision01.xlsx
