# Supplementary material for: Inter-Strain Epigenomic Profiling Reveals a Candidate IAP Master Copy in C3H Mice
Source: Viruses. 2020 Jul 21;12(7):783. doi: 10.3390/v12070783 (PMC7411935; doi:10.3390/v12070783)
Supplement: Supplementary file 1 [file viruses-12-00783-s001.zip › TableS1-primers.xlsx]

## Sheet: Feuil1
Name	Sequence	Method	Comment
FLIAP_qPCR_F	ATGAGCAAGCCACAAAGGAG	RTqPCR	Full length copies
FLIAP_qPCR_R	AAACCTGCATTGCTGAGAGG	RTqPCR
1Δ1_qPCR_F	AACGCTGCTGCTTTAACTCC	RTqPCR	1Δ1 copies
1Δ1_qPCR_R	TGGACATTCCCTGTGGTAAG	RTqPCR
IAPtotalqPCRF	AGCAGCAATCACCCACTTTG	RTqPCR	pol gene
IAPtotalqPCRR	AACTGCCCAATCATTAGATGTG	RTqPCR
hbegf_flqIAP_F	AGAAGAGAGGAGGCCGCAAT	PCR	Size check of H3K4me3 IAP copies in addition to long read sequencing
hbegf_flqIAP_R	GGGACACGTGGGAAGGTC	PCR
1171-s2	AGGAGTCGGAATGTCAGTGG	PCR
1171-as2	AGTAGAGGCGAGCAGAGCAG	PCR
1171-s	TGCACTCTGATCTGAGAAGAGGTT	PCR
1171-as	ATCCCGTTGTCTCTGTGTCC	PCR
nme7_flqIAP_F	AGTTAACTCATCTTTAGTCATCTCTGC	PCR
nme7_flqIAP_R	TGCCTCTTGCTAAGTCACAGC	PCR
Far2 S1	ACTTGTCAACCATGATTCGT	PCR
Far2 AS4	TGTGTGGCTATCATCAAAGAGG	PCR
IAPchr15_C3H_F	GTCTTTCCATCTGTGTGCGACT	PCR
IAPchr15_C3H_R	CACTTCTCACGATGCCTTCC	PCR
klraq1_flqIAP_F	TCCCATCTCCAGATTAACAAATG	PCR
klraq1_flqIAP_R	TTCGTAATAGTCAAACAATCCCAAT	PCR
chr13-F	GCAACAGCTTCACAGTTTGGA	PCR
chr13-R	GCCATTGCTGATCTGTGAGG	PCR
Far2 AS2	CTTCTTCACTTTCCCTCAGA	Sequencing	Sequencing of full lentgh IAP copy
Far2 AS3	ACCCATTGTTGAAAAGATTC	Sequencing
1032 SEQ-S1	AGACTCATCAGCTGGGGAAC	Sequencing
1032 SEQ-AS1	ACAGGCTTTTACCCAGAGCA	Sequencing
1032 SEQ-S2	CGATTAGCGGAGGTCTCTAGG	Sequencing
1032 SEQ-AS2	TGTCGACATTATCCCCCAAC	Sequencing
1032 SEQ-S3	AGGGGGCTTATTCTGCTGAT	Sequencing
1032 SEQ-AS3	GTGGCCTTATCTGCCAAATC	Sequencing
1032 SEQ-S4	CCGCCTCCGACTTCCTATTA	Sequencing
1032 SEQ-AS4	CAGTTGGCAATTGTGCTGTC	Sequencing
1032 SEQ-S5	ACCCTCTACCTCACCTTGGAA	Sequencing
1032 SEQ-AS5	GCCTATCCCTTGGACACAAA	Sequencing
1032 BIS -F1	TTAGAGTGTAAGAAGTAAGAGAGGGAAGTA	Bisulfite	Full length copy, empty site
1032 BIS-R	CCTAATTAACTACAACCCATAACC	Bisulfite
1032 BIS-F2	TTTTTGATTGGTTGTAGTTTATGGT	Bisulfite
1032 BIS-S1	TAATTTTTTTTGAGGGAAAGTGAAG	Bisulfite	Full length copy, 5' LTR
1032 BIS-AS1	TTCCCCAACTAATAAATCTAAATTC	Bisulfite
1032 BIS-S2	TGTTATAGGTAGTTATTGAGTTTTT	Bisulfite
1032 BIS-AS2	TTCTAAAATAAAATATCCCTCCTAC	Bisulfite
1040 BIS-S1	TTGATGGGAGATTTTAAAGTTTATG	Bisulfite	IAP solo LTR
1040 BIS-AS1	TAAAACCAACTCACTTCTCCATAAC	Bisulfite
1040 BIS-S2	TGTTGTTATTTTTGGAATTGTTTGT	Bisulfite
1040 BIS-AS2	AATCCAACCCAACATCTACTAAATC	Bisulfite
Klarq1 BISflank-S1	TAGTTTGGGTTTTAAAGGTAGAAGG	Bisulfite	Klraq extra flanking clones
Klarq1 BISflank-AS1	CATCACTCCCTAATTAACTACAACC	Bisulfite
Klarq1 BISflank-S2	GTATAAGGAAAGTGTTTTAGTTAGG	Bisulfite
Klarq1 BISflank-AS2	ACCAAAATATAAAAAACAAAAAAAA	Bisulfite
Klraq1 BIS3-S1	TGGGGATTTGATTTTTATTTTTATTT	Bisulfite	Klraq 3'LTR
Klraq1 BIS3-AS1	ATAATCTTAATAACTTTTCAAATAATTCAA	Bisulfite
Klraq1 BIS3-AS2	CTCTGGGTCTGGTGACACCCTCCTA	Bisulfite
Klarq1 BIS3-AS3	AAACCAAAATCCAATAACAACAACTAT	Bisulfite
Klarq1 BIS3-AS4	ATAATCAACCATCTAATCTAACAAATCTAC	Bisulfite
Klraq1 BIS5-S1	GGTTTTATTATATGTAATTGGGTGGG	Bisulfite	Klraq 5'LTR
Klraq1 BIS5-AS1	TCCCCAACTAATAAATTCTAAATTC	Bisulfite
Klraq1 BIS5-S2	AGTATAATGTGTATTTGTGGGAAGT	Bisulfite
Hbegf BIS5-S1	TATTTTTAGGAAAAGAGAGTAAGAAGTAAG	Bisulfite	Hbegf 5'LTR
Hbegf BIS5-AS1	AAAATTCCCAAACAAAATCTCAC	Bisulfite
Hbegf BIS5-S2	TAAGAGAGAGTAAGAAGTAAGAGAGAGTAA	Bisulfite
Hbegf BIS3-S1	TTTTAAGTTTTGGATTTTTTGAGTA	Bisulfite	Hbegf 3'LTR
Hbegf BIS3-AS1	CTAACATCCTATATTCTAAATTAATAAACA	Bisulfite
Hbegf BIS3-S2	GTTAGGGTTGTTGGTTGTTGT	Bisulfite
IAP-LTR-ChIP-S	GCTCCTGAAGATGTAAGCAATAAAG	ChIPqPCR	IAP LTR-int
IAP-retro-ChIP-as	CTTCCTTGCGCCAGTCCCGAG	ChIPqPCR
hbegf-ChIPLTRdownF	CAGCGACCTTCCCACGTG	ChIPqPCR	IAP copy in the hbegf gene
hbegf-ChIPLTRdownR	CGGTGATGCTGAAGCTCTTTC	ChIPqPCR
nme7-ChIPLTRupF	TCTAGCATTCACCAACACCAC	ChIPqPCR	IAP copy in the nme7 gene
nme7-ChIPLTRupR	ACTAGAACTCTGTGCACTAGAGC	ChIPqPCR
