# Supplementary material for: Inter-Strain Epigenomic Profiling Reveals a Candidate IAP Master Copy in C3H Mice
Source: Viruses. 2020 Jul 21;12(7):783. doi: 10.3390/v12070783 (PMC7411935; doi:10.3390/v12070783)
Supplement: Supplementary file 1 [file viruses-12-00783-s001.zip › TableS2-revision01.xlsx]

## Sheet: Sheet1
		mm10			hub_158535_C3H_HeJ											Longread Support/Data
IAP identifier	IAP Type	Chr	Start	End	Chr	Start	End	Strain	Size	Size determination method	Strand	Solo/FL/1delta1	Relative location	Distance to nearest TSS or CGI	DNA methylation	Chr	Start_LR	End_LR	Sv_type	sv_length	caller_support	Caller_filter	supporting_reads	sequence
1	LTR2b	chr1	39654994	39655298	chr1	38097761	38098083	All strains	305		-	Solo LTR	Inside TE RLTR48A	3 712 bp from CpG Island promoter (Creg2)	NA
2	LTR2a2	chr1	88276278	88276278	chr1	89228063	89228314	C3H_HeJ & CBA	431	long read	-	Solo LTR	Inside Hjurp	936 bp from CpG Island promoter (Hjurp)	NA	chr1	88276188	88276188	INS	431	pbsv;sniffles	PASS	94	CACGTCTTACACGCGTTCACGACCGGCCAGGAAGAACGCAGCAAACCGGAATCTTCTGCGGCAAAGCTTTATTGCTTACATCTTCAGGAGCCAGAGAGCAAGAGAACAAGAGCTCTATTGCTTACATCTTTAGGAGCCAGAGAGCAAGAGTGCAAGAGCAAGAGAGAGCAAGAAAGCAAGAAAAAGAACAAGAACAAGAAAGCAGAGAGAGAGAATGGCAAAATCCCGTCCCTTTTAAGGAGAATTATCCTCCACCTAGGACGTATTACTCCCTGATTGGCTGCAGCCCATCGGCCCAGTTGTCATCACGAGAAAGGCAGAACACATGGCGGGAAAACTGCCCCTGCACGTGTGCAGATTATGTTTACTACTTAGAACACAGCTGTCAGCGCCATCTTG…
3	LTR1	chr1	164308447	164308447	chr1	167950550	167950770	C3H_HeJ	5228	long read and PCR	+	1delta1	Inside gene Nme7	763 b from CpG Island promoter (Nme7)	NA	chr1	164308436	164308436	INS	5228	pbsv;sniffles	PASS	16	GGTGGACTGTGGGAAGCCGCCCCCACATTCGCCGTCACAAGATGGCGCTGACATCCTGTGTCTAAGTTGGTAAACAAATAATCTGCGCATGAGCCAAGGGTATTTACGACCACTTGTACTCTGTTTTTTCCCGTGAACGTCAGCTCGGCCATGGGCTGCAGCCAATCAGGGAGTGATGCGCCCTAGGCAATGGTTGTTCTCTTTAAAATAGAAGGGGTTTCGTTTTTCTCTCTCTCTTGCTTCTTGCTCTCTTTTCCTGAAGATGTAAGAATAAAGCTTTGTCGCAGAAGATTCTGGTCTGTGGTGTTCTTCCTGGCCGGTCGTGAGAACGCGTCGAATAACAATTGGTGCCGAATTCCGGGACGAGAAAATCCGGGACGAGAAAAAAACTCCGGACTG…
4	LTR1	chr1	171044572	171044572	chr1	174929964	174930098	C3H_HeJ,CBA,DBA	375	long read	+	Solo LTR	intergenic	6 200 bp from a solitary CpG Island	NA	chr1	171044645	171044645	INS	375	pbsv;sniffles	PASS	9	TGTATGATTGTTGGGAGCCGCGCCCACATTCGCCGTTACAAGATGGCGCTGACAGCTGTGTTCTAAGTGGTAAACAAATAATCTGCGCATGTGCCAAGGGTATCTTATGACTACTTGTGCTCTGCCTTCCCCGTGACGTCAACACTCGGCCGATGGGCTGCAGCCAATCAGGGAGTGACACGTCCGAGGCGAAGGAGAATGCTCCTTAAGAGGGACGGGGTTTCGTTTTTTTCTCTCTCTTGCTTCTTGCTCTCTTGCTTCTTGCTCTCTTGCTTCCTGCACCCTGGCTCCTGAAGATGTAAGAAATAAAGCTTTGCCGCAGAAGATTCTGGTCTGTGGTGTTCTTCCTGGCCGGTCGTGAGAACGCGTCTAATAA
5	EY	chr10	43255613	43255996	chr10	41813679	41814912	All strains except CAST_EiJ, PWK and SPRET_EiJ	384		-	Solo LTR	Inside gene Pdss2	33 579 bp from CpG Island promoter (Pdss2)	NA
6	LTR2a	chr11	100494199	100494626	chr11	102190281	102190436	All strains except SPRET_EiJ, pWK_EiJ, CAST_EiJ, AKR_J	428		+	Solo LTR	Inside gene (Acly)	21 313 bp from CpG Isalnd promoter (Klhl11)	NA
7	LTR1	chr12	75859667	75860033	chr12	75728768	75728889	All strains except CAST_EiJ, PWK, WSB and SPRET_EiJ	367		+	Solo LTR	Inside gene Syne2	40 543 bp from CpG Island promoter (Syne2)	NA
8	LTR2	chr13	36365378	36365378	chr13	34220689	34220911	A_J,AKR,BALB,C3H_HeJ,CBA,LP_J,WSB	468	long read	-	Solo LTR	Inside gene Fars2	213 255 bp from a solitary CpG Island	NA	chr13	36365378	36365378	INS	468	pbsv;sniffles	PASS	26	GAAAGTATCTTAAACGCGTTTTCACGACCGGCCAGGAAGAACACAACAAACCAGAATCTTCTGCGGCAAAACTTTATTGCTTACATCTTCAGGAGCAGGAGCGCAAGCCCCCAGCCCCCTGCTTACATCTTTAGGAGCCAGAGCGCCAGAGCGCCAGAGCGCAGAGCTCTATTGTTTACATCTTTAGGAGCAAGCGAGCAAGAGCCAGAGCCAGAGAGCAAAAGCGCAAGAGCGCAAGCAAGAGAGAGAATGGCGGAAACCCCGTCCCCTTTAAGGAGAATTATCCTTCGCCTAGGACGCATCACTCCCTGATTGGCTGCAGCCCATGGCCGAGTTGACGTCACGGGAAAGGCAGAGTACATGTAGTGGAAAAATACCCTTGGCACATGCGCAGATTGT…
9	LTR1	chr13	53602764	53602764	chr13	52330719	52330765	C3H_HeJ	5312	long read and PCR	-	1delta1	Inside TE MER20	33 128 bp from ncRNA TSS (NR_131079.1)	NA	chr13	53602772	53602772	INS	5312	pbsv;sniffles	PASS	66	TGTTATTCGACGCGTTCTCACGACCGGCCAGGAAGAACACCACAGACCAGAATCTTCTGCGACAAAGCTTTATTCTTACATCTTCAGGAAAAGAGAGCAAGAAGCAAGAGAGAGCAAGAAGCAAGAGAGGGAAGCAAGAGAGAGCAAGAAGCAAGAGAGAGAGAAAAACGAAACCCCTTCTATTTTTAAAGAGAACAACCATTGCCTAGGGCGCATCACTCCCTGATTGGCTGCAGCCCATGGCCGAGCTGACGTTCACGGGAAAAACAGAGTACAAGTGGTCGTAAATACCCTTGGCTCATGCGCAGATTATTTGTTTACCAACTTAGAACACAGGATGTCAGCGCCATCTTGTGACGGCGAATGTGGGGGCGGCTTCCCACAGTTCCCCCTTTTTCT…
10	IAP1_MM_I-int	chr13	111487910	111488349	chr13	112536732	112537582	All strains	439		-	Other	Inside Gpp1 (gene) exon	421 from CpG Island promoter (Gpp1)	NA
11	LTR2	chr14	20343888	20344301	chr14	13253174	13253319	All strains except CAST_EiJ and SPRET_EiJ	414		+	Solo LTR	Inside gene Ecd	3 820 bp from Ecd TSS	NA
12	LTR2	chr14	56877294	56877794	chr14	51422376	51422465	All strains except CAST_EiJ and SPRET_EiJ	501		+	Solo LTR	intergenic	7 664 bp from CpG Island promoter (Zmym2)	NA
13	EY	chr15	19874291	19874291	chr15	17267111	17267495	A/J,C3H_HeJ,CAST_EiJ,CBA,FVB,NZO	390	long read	-	Solo LTR	Inside TE MER2	790 923 bp from NM_022816.2 TSS	NA	chr15	19874288	19874288	INS	390	pbsv;sniffles	PASS	20	GATGAGGTATTGCGTCCCGCTCGACCGGCAAGAAAGACGCAACAAACCAGAATCTTACGCGGCAAGAGCTTTATTGCTTGTTTCTCAGGAAGATTCCGAACCGAGAAAATGGCGCTGCTTTTATAACCCGCAGCGTGACGTTTCAGCAACTGATATGGCGTGACAGCTCCCGATTCGTTGCTTGCCCATCACCCCACTATTACACCCCGAGAATGGGAGTGACTAGGAGTGAATTCACTCTCGCACCTGCGTGCAAGGCTTGTTTACTAGTTAGGCACAGCGGAGGCCCGCCCCATCTTATAATGGCGATTGCTCGCTGCACACTCGGCTCTCCTCAGAGATTACTGGCGGCACACATGCGATTGCTCGCAGCACGTACCGGCTCTCCACA
14	LTR2	chr15	31354608	31355229	chr15	29140722	29140920	All strains except CAST_EiJ and SPRET_EiJ	622		-	Solo LTR	Inside gene and TE: Ankrd33b, RLTR48a	11 800 bp from CpG island promoter (Ankrd33b)	NA
15	LTR2b	chr15	99487059	99487384	chr15	100359084	100359718	All strains except SPRET_EiJ and CAST_EiJ_EiJ	326		+	Solo LTR	Juxtaposed to TEs (B1 and B4)	12 283 bp from CpG Island promoter (Bcdin3d)	NA
16	LTR1	chr15	102746251	102746251	chr15	103961802	103961913	C3H_HeJ	NA		NA	NA	intergenic	296 bp from CpG Island promoter (ncRNA Gm38436) active in GVO	NA
17	LTR2	chr16	13270423	13270868	chr16	10174753	10175212	All strains except CAST_EiJ, PWK and SPRET_EiJ	446		+	Solo LTR	Inside gene Mk12	13 359 bp from CpG Island promoter (Mk12)	NA
18	LTR2b	chr16	55941662	55941991	chr16	54533272	54533602	All strains except SPRET_EiJ, PWK_EiJ, CAST_EiJ_EiJ, FVB_NJ, CBA_J, LP_J, 129S1_SVImJ	330		+	Solo LTR	Inside TE (RLTR19)	6 814 bp from gene TSS (Cep97)	NA
19	LTR1	chr16	63030847	63030847	chr16	61967431	61967558	C3H_HeJ	5313	long read	-	1delta1	Inside TE MTEa	176 540 bp from TSS (NM_0111733)	NA	chr16	63030839	63030839	INS	5313	pbsv;sniffles	PASS	62	CAGAATGTGTTATTCGACGCGTTCTCACGACCGGCCAGGAAGAACACCACAGACCAGAATCTTCTGCGACAAAGCTTTATTCTTACATCTTCAGGAAAAGAGAGCAAGAAGCAAGAGAGAGCAAGAAGCAAGAGAGGGAAGCAAGAGAGAGCAAGAAGCAAGAGAGAGAAAACGAAAACCCCTTCCCTCTTTAAAGAGAACAACCATTGCCTAGGGCGCATCACTCCCTGATTGGCTGCAGCCCATGGCCGAGCTGACGTTCACGGGAAAAACAGAGTACAAGTGGTCGTAAATACCCTTGGCTCATGCGCAGATTATTTGTTTACCAACTTAGAACACAGGATGTCAGCGCCATCTTGTGACGGCGAATGTGGGGGCGGCTTCCCACAGTTCCCCCTT…
20	LTR2b	chr17	5781042	5781388	chr17	2962575	2962667	All strains except SPRET_EiJ, PWK_PhJ, CAST_EiJ_EiJ, WSB_EiJ, 129S1_SvImJ	347		-	Solo LTR	intergenic	17 269 bp from ncRNA TSS (330000(D01Rik)	NA
21	LTR3	chr17	6232162	6232162	chr17	3440835	3442064	NZO_HltJ, DBA_2J, CBA_J, AKR_J, BALB_CJ, A_J, C3H_HeJ	NA		NA	NA	Inside gene (Tulp4)	21 490 bp from solitary CpG Island	NA
22	EY	chr17	21730445	21730828	chr17	20141573	20141623	C57BL/6, WSB_EiJ, C57BL_6NJ, NOD_ShiLtJ, FVB_NJ, CBA_J, AKR_J	384		-	Solo LTR	Inside TE (PB1D9)	2 896bp from gene TSS (Zfp22)	NA
23	IAP1-MM	chr17	22875492	22875776	chr17	21490253	21490538	All strains except SPRET_EiJ	285		-	Solo LTR	intergenic	868 bp from a solitary CpG Island	NA
24	IAP1-MM	chr17	34543522	34546535	chr17	34235991	34244765	All strains except CAST_EiJ	3013		+	Other	Intergenic	17 760bp from TSS (Notch4)	NA
25	LTR2b	chr17	46846644	46846984	chr17	47887800	47887930	All strains except SPRET_EiJ, PWK_PhJ and Nod_ShiLtJ	341		+	Solo LTR	intergenic	9 515 bp from solitary CpG Island	NA
26	LTR1	chr17	53582224	53582224	chr17	54949198	54949301	C3H_HeJ_HeJ,FVB_NJ, DBA_2J, CBA_J, Balb_cJ, A/J, Lp_J, 129S1_SVImJ	342	long read	-	Solo LTR	Inside gene (Kat2b1)	1 902 bp from gene TSS (Kat2b)	NA	chr17	53582217	53582217	INS	342	pbsv;sniffles	PASS	21	GACTTAACTGTTATTAGACGCGTTCTCACGACCGGCCAGGAAGAACACCACAGACCAGAATCTTCTGCGGCAAAGCTTTATTCTTACATCTTCAGGAAAAGAGAGCAAGAAGCAAGAGAGAGAGAAAACGAAAACCCGTCCCTCTTAAGGAGCATTCTCCTTCGCCTCGGACGTGTCACTCCCTGATTGGCTGCAGCCCATCGGCCGAGTTGACGTCACGGGGAAGGCAGAGCACAAGTAGTCATAAGATACCCTTGGCACATGCGCAGATTATTTGTTTACCACTTAGAACACAGGATGTCAGCGCCATCTTGTAACGGCGAATGTGGGGGCGGCTCCCAAC
27	LTR2a	chr17	56630021	56630418	chr17	58176663	58177152	All strains except SPRET_EiJ, PWK_PhJ, CAST_EiJ	398		-	Solo LTR	Inside gene (Catsperd)	2 275 bp from gene TSS (Catsperd)	NA
28	LTR1	chr17	88563492	88563492	chr17	91471594	91471790	C3H_HeJ	5321	long read and PCR	+	1delta1	Inside gene KIraq1/Ppp1r21 and TE L1MB8	33 342 bp from CpG Island promoter (Ppp1r21)	In C3H (5'LTR hypomethylated (0.4%), 3'LTR hypermethylated (86.1%)), B6 (empty site methylated (93.8%))	chr17	88563491	88563491	INS	5321	pbsv;sniffles	PASS	25	GTGCATCTGTGGAAAGCCGCCCCACATTCGCCGTCACAAGATGGCGCTGACATCCTGTGTTCTAAGTTGGTAAACAAATAATCTGCGGCATGAGCCAAGGGTATTTACGACCACTTTGTACTCTGTTTTTCCCGTGAACGTCAGCTCGGCCATGGCTGCAGCCAATCAGGGAGTGATGCCGCCCTAGGCAATGGTTGTTCTCTTTAAGAGGGAAGGGGTTTTCGTTTTCGCTCTCTTGCTTCTTGCTCTCTCTTGCTTCGCTCTCTTGCTTCTCTCTCTTGCTTCTTACACTCTGGCCCCATAAGATGTAAGCAATAAAGCTTTGCCGTAGAAAGATTCTGGTTGTTGTGTTCTTCCTGCCGGTCGTGAGAACGCGACGAATAAACAATTGGTGCCGAA…
29	LTR1	chr17	90349363	90349363	chr17	93281482	93281689	C3H_HeJ	5262	long read	+	1delta1	Inside gene Nrxn1	105 613 bp from a CpG Island	NA	chr17	90349354	90349354	INS	5262	pbsv;sniffles	PASS	29	GAAATTTTGTGGGAAGCCGCCCCCACATTCGCCGTCACAAGATGGCGCTGACATCCTGTGTTCTAAGTTGGTAAACAAATAATCTGCGCATGAGCCAAGGGTATTTACGACCACTTGTACTCTGTTTTTCCCGTGAACGTCAGCTCGGCCATGGGCTGCAGCCAATCAGGGAGTGATGCGCCCTAGGCAATGGTTGTTCTCTTTAAAATAGAAGGGGTTTCGTTTTTCTCTCTCTCTTGCTTCTTGCTCTCTTTTCCTGAAGATGTAAGAATAAAGCTTTGTCGCAGAAGATTCTGGTCTGTGGTGTTCTTCCTGGCCGGTCGTGAGAACGCGTCGAATAACAATTGGTGCCGAATTCCGGGACGAGAAAATCCGGGACGAGAAAAAACTCCGGACTGG…
30	LTR1	chr18	36515340	36515340	chr18	34691442	34691666	C3H_HeJ	5417	long read and PCR	-	1delta1	Inside gene Hbegf	Inside CpG Island (Hbegf)	In C3H (5' hypomethylated (0.3%), 3' hypermethylated (70.7%)	chr18	36515332	36515332	INS	5417	pbsv;sniffles	PASS	41	CCACGCCTGTTATTCGACGCGTTCTCACGACCGGCCAGGAAGAACACCACAGACCAGAATCTTCTGCGACAAAGCTTTATTCTTACATCTTCAGGAAAAGAGAGCAAGAAGCAAGAGAGAGCAAGAAGCAAGAGAGGGAAGCAAGAGAGAGCAAGAAGCAAGAGAGAGCAAGAAGCAAGAGAGGGAAGCAAGAGAGAGCAAGAAGCAAGAGAGAGAGAAAAACGAAAACCCCTTCCCTCTTTAAAGAGAACAACCATTGCCTAGGGCGCATCACTCCCTGATTGGCTGCAGCCCATGGCCGAGCTGACGTTCACGGGAAAAACAGAGTACAAGTGGTCGTAAATACCCTTGGCTCATGCGCAGATTATTTGTTTACCAACTTAGAACACAGGATGTCAG…
31	LTR2	chr18	75107098	75107680	chr18	74728499	74728936	All strains except AKR,CAST_EiJ,PWK,SPRET_EiJ	583		-	Solo LTR	Inside gene Dym	87 802 bp from CpG Island promoter (Dym)	NA
32	LTR1	chr2	10357663	10357663	chr2	7577797	7577877	C3H_HeJ	5361	long read	+	1delta1	Inside TE B1F	14 821 bp from CpG Island promoter (Sfmbt2)	NA	chr2	10357662	10357662	INS	5361	pbsv;sniffles	PASS	33	GAGGCTATGTGGGAAGCCGCCCCCACATTCGCCGTCACAAGATGGCGCTGACATCCTGTGTTCTAAGTTGGTAAACAAATAATCTGCGCATGAGCCAAGGGTATTTACGACCACTTGTACTCTGTTTTTCCCGTGAACGTCAGCTCGGCCATGGGCTGCAGCCAATCAGGAGTGATGCGCCCTAGGCAATGGTTGTTCTCTTTAAAGAGGGAAGGGGTTTTCGTTTTTCTCTCTCTTGCTTCTTGCTCTCTCTTGCTTCTTGCTCTCTCTTGCTTCCCTCTCTTGCTTCTTGCTCTCTCTTGCTTCTTGCTCTCTTTTCCTGAAGATGTAAGAATAAAGCTTTGTCGCAGAAGATTCTGGTCTGTGGTGTTCTTCCTGGCCGGTCGTGAGAACGCGTCG…
33	LTR2b	chr2	26242129	26242433	chr2	23979052	23979147	All strains	305		-	Solo LTR	intergenic	4 548 bp from CpG Island promoter (Qsox2)	NA
34	EY	chr2	59379093	59379472	chr2	58292044	58292424	All strains except CAST_EiJ, PWK and SPRET_EiJ	380		+	Solo LTR	Inside TE L1MA6	7 210 bp from a TSS (5330411J11Rik)	NA
35	LTR1a	chr4	45559519	45559519	chr4	43850285	43850332	C3H_HeJ	5302	long read	+	1delta1	Inside TE ORR1D1	28 504 bp from CpG Island promoter (Shb)	NA	chr4	45559521	45559521	INS	5302	pbsv;sniffles	PASS	58	TAAGATACTGTTATTCGTCGCGTTCTCACGACCGGCCAGGAAGAACACAACAACCAGAATCTTCTACGGCAAAGCTTTATTGCTTACATCTTATGGGGCCAGAGTGTAAGAAGCAAGAGAGAGAAGCAAGAGAGCGAAGCAAGAGAGAGCAAGAAGCAAGAGAGCGAAAACGAAAACCCCTTCCCTCTTTAAAGAGAACAACCATTGCCTAGGGCGCATCACTCCCTGATTGGCTGCAGCCCATGGCCGAGCTGACGTTCACGGGAAAAACAGAGTACAAGTGGTCGTAAATACCCTTGGCTCATGCGCAGATTATTTGTTTACCAACTTAGAACACAGGATGTCAGCGCCATCTTGTGACGGCGAATGTGGGGGCGGCTTCCCACAGTTCCCCCTTTT…
36	LTR1a	chr4	48683659	48683997	chr4	47097881	47097967	All strains except CAST_EiJ, PWK, WSB and SPRET_EiJ	339		-	Solo LTR	intergenic	20 145 bp from a TSS (Murc)	NA
37	LTR1	chr4	116529429	116529429	chr4	116933155	116933293	BALB,C3H_HeJ,CBA,NOD	391	long read	+	Solo LTR	Inside gene Ipp and TE B2	21 461 bp from CpG Island promoter (Ipp)	NA	chr4	116529380	116529380	INS	391	pbsv;sniffles	PASS	32	TATTATTTGTTGGGAGCCGCCCCCACATTCGCCGTTACAAGATGGCGCTGACATCCTGTGTTCTAAGTGGTAAACAAATAATCTGCGCATGTGCCAAGGGTATCTTATGACTACTTGTGCTCTGCCTTCCCCGTGCGTCAACTCGGCCGATGGGCTGCAGCCAATCAAGGAGTGACACGTCCGAGGCGAAGGAGAATGCTCCTTAAGAGGGACGGGGTTTTCGTTTTCTCTCTCTCTTGCTTCTTGCTCTCTTTTCCTGAAGATGTAAGAATAAAGCTTTGCCGCAGAAGATTCTGGTCTGTGGTGTTCTTCCTGGCCGGTCGTGAGAACGCGTCTAATAACAATTGGTGTGGTGTTCTTCCTGGCCGGTCGTGAGAACGCGTCTAATAACA
38	LTR1-Ez	chr4	117192125	117199211	chr4	117657346	117657560	All strains except SPRET_EiJ, PWK_PhJ, CAST_EiJ_EiJ, WSB_EiJ, DBA_2J, A/J	7806	PCR	+	FL in B6, solo LTR in C3H	intergenic	9 501 bp from gene TSS (Kif2c)	NA
39	EY3	chr4	132737409	132737706	chr4	133208984	133209284	All strains	298		+	Solo LTR	Inside gene (Smpd13b) and TE (ORR1B)	4 863 bp from gene TSS (Xkr8)	NA
40	LTR1	chr4	134180730	134180730	chr4	134758396	134759049	A_J,AKR,C3H_HeJ,CBA	400	long read	-	Solo LTR	Inside gene Cep85	5 742 bp from CpG Island promoter (Cep85)	NA	chr4	134180818	134180818	INS	400	pbsv;sniffles	PASS	28	TGCCCCATGTTATTTCGACGCGTTCTCACGACCGGCCAGGAAGAACACCACTGACCAGAATCTTCTGCGGCAAAGCTTTATTCTTACATCTTCAGGAAAAGAGAGCAAGAAGCAAGAGAGCAAGAAGCAAGAGAGAGCGAGAAGCAAGAGAGCGAAAAAGCAAGAGAGAGAGAAAACGAAAACCCCGTCCCTCTTAAGGAGCATTCTCCTTCGCCTCGGACGTGTCACTCCTTGATTGGCTGCAGCCCATCGGCCGAGTTGACGTCACGGGGAAGGCAGAGCACAAGTAGTCATAAGATACCCTTGGCACATGCGCAGATTATTTGTTTACCACTTAGAACACAGGATGTCAGCGCCATCTTGTAACGGCGAATGTGGGGGCGGCTCCCAACATCCCAA…
41	LTR2b	chr4	150550466	150550466	chr4	152645016	152647955	WSB_EiJ, NZO_H1LtJ, NOD_ShitLtJ, FVB_NJ, DBA_2J, CBA_J, AKR_J, LP_pJ	439	long read	-	Solo LTR	Inside gene (rere)	18 784 bp from solitary CpG Island	NA	chr4	150550460	150550460	INS	439	pbsv;sniffles	PASS	27	CCCAGTGTCTTAAACGCGTTCTCACGACCGGCCAGGAAGAACACAACAAACCAGAATCTTCTGCGGCAAAAACTTTATTGCTTACATCTTCAGGAGCCAGGAGCGCAAGCCCCAAGCCCCAAAAACGAAAGGCCCCCCGCTTACATCTTTAGGAGCCAGAGCGCCAGCGCGCCAGAGCGCCAGAGCGCAGAGCGCAAAAGCGCAAGCAAGCGAGCGCAAGTAAGAGAGAGAATGGCGGAAACCCCGTCCCCTTTTAAGGAGAATTATCCTTCGCCTAGGACGCATCACTCCCTGATTGGCTGCAGCCCATGGCCGAGTAAAGGCAGAGTACATGTAGTGGAAAATTACTCTTGGCACATGCGCAGATTATTTGTTTACCACTTAGAACACAGGATGTCA…
42	EY	chr5	21072688	21073018	chr5	18765598	18765663	All strains except CAST_EiJ, PWK and SPRET_EiJ	331		-	Solo LTR	Inside TE RLTR16	16 662 bp from CpG Island promoter (Ptpn12)	NA
43	LTR1	chr5	31659151	31659151	chr5	29907179	29907278	C3H_HeJ	5411	long read	+	1delta1	Inside gene Rbks	38 289 bp from CpG Island promoter (Bre)	NA	chr5	31659167	31659167	INS	5411	pbsv;sniffles	PASS	52	TACCTGGTGTGGGAAGCCGCCCCCACATTCGCCGTCACAAGATGGCGCTGACATCCTGTGTTCTAAGTTGGTAAACAAATAATCTGCGCATGAGCCAAGGGTATTTACGACCACTTGTACTCTGTTTTTTCCCGTGAACGTCAGCTCGGCCATGGGCTGCAGCCAATCAGGGAGTGATGCGCCCTAGGCAATGGTTGTTCTCTTTAAAGAGGGAAGGGGTTTTCGTTTTTCTCTCTCTTGCTTCTTGCTCTCTCTTGCTTCTTGCTCTCTCTTGCTTCTTGCTCTCTCTTGCTTCTTGCTCTCTCTTGCTTCCCTCTCTTGCTTCTTGCTCTCTCTTGCTTCTTGCTCTCTTTTCCTGAAGATGTAAGAATAAAGCTTTGTCGCAGAAGATTCTGGTCT…
44	LTR2	chr5	104033470	104033909	chr5	105414103	105414744	All strains except CAST_EiJ, PWK and SPRET_EiJ	440		-	Solo LTR	intergenic	12 599 bp from CpG Island promoter (Nudt9)	Hypomethylated in C3H (49.7%) and hypermethylated in B6 (94.8%)
45	LTR2a	chr5	121329119	121330536	chr5	124104460	124104551	All strains except SPRET_EiJ, pwk and CAST_EiJ	418		-	Solo LTR	Inside gene (Gm15800)	More than 100Kb from any TSS	NA
46	LTR1	chr5	144289687	144289687	chr5	148505254	148505381	C3H_HeJ,CBA	376	long read	-	Solo LTR	Inside gene Baiap2l1, B2	12 626 bp from ncRNA TSS (Gm15708)	NA	chr5	144289731	144289731	INS	376	pbsv;sniffles	PASS	17	TACTTACATGTTATTAGACGCGTTTCTCACGACCGGCCAGGAAGAACACCACAGACCAGAATCTTCTGCGGCAAAGCTTTATTTCTTACATCTTCAGGAGCCAGGGTGCAGGAAGCAAGAGAGCAAGAAGCAAGAGAGAGAGAAAAGCAAGAGAGACAAAAGACGAAACCCCGTCCCTCTTAAGGAGCATTCTCCTTCGCCTCGGACGTGTCACTCCCTGATTGGCTGCAGCCCATCGGCCGAGTTGACGTCACGGGGAAGGCAGAGCACAAGTAGTCATAAGATACCCTTGGCACATGCGCAGATTATTTGTTTACCACTTAGAACACAGGTGTCAGCGCCATCTTGTAACGGCGAATGTGGGCGCGGCTCCCAAC
47	EY	chr6	34192042	34192425	chr6	31884867	31886152	All strains except CAST_EiJ, PWK, FVB and SPRET_EiJ	384		+	Solo LTR	intergenic	14 874 bp from a CpG Island promoter (Slc35b4)	NA
48	LTR2	chr6	37464146	37464607	chr6	35255289	35255492	All strains except CAST_EiJ, PWK, FVB and SPRET_EiJ	462		+	Solo LTR	Inside TE Lx8	21 774 bp from CpG Island promoter (Creb312)	NA
49	LTR2b	chr6	115208122	115208122	chr6	67953223	67953273	C3H_HeJ, CBA_J, AKR_J	6353	long read	+	1delta1	Inside gene (syn2)	30 872 bp from gene TSS (Syn2)	NA	chr6	115208122	115208122	INS	6353	pbsv;sniffles	PASS	30	GGTCTGTATAGGCCAAAAGAGGACATTAGATCCCTTGGAGCTGGATTTACAGATGGTTGTGAGCCTGCCTGACATGGGGGTACTGGGAACCAAATTGGGTTCTCTGATAGAGCAGTAAGTACTCTTAATCACTGAGCCATCTCTCCAGCCCCTATTAATGTTATTCGACGCGTTCTCACGACCGGCCAGGAAGAACACCACAGACCAGAATCTTCTGCGACAAAGCTTTATTCTTACATCTTCAGGAAAAGAGAGCAAGAAGCAAGAGAGAGAAAACGAAAACCCCTTCCCTCTTTAAAGAGAACAACCATTGCCTAGGGCGCATCACTCCCTGATTGGCTGCAGCCCATGGCCGAGCTGACGTTCACGGGAAAAACAGAGTACAAGTGGTCGTAAATA…
50	EY	chr6	145018689	145019016	chr6	148375205	148375533	All strains	328		+	Solo LTR	Inside gene (Bcat1)	29 343 bp from CpG Island promoter (Bcat1)	NA
51	IAP1-MM	chr7	29877694	29877972	chr7	29230410	29230689	C3H_HeJ, CBA_J and C57BL/6	279		+	Solo LTR	intergenic	17 532 bp from CpG Island promoter (Zfp420)	NA
52	LTR1a	chr7	80935338	80935688	chr7	83408820	83409388	C3H_HeJ,CBA,DBA,C57BL/6	351		+	Solo LTR	Inside gene Sec11a and TE B1	11 608 bp from CpG Island promoter (Sec11a)	NA
53	LTR2a	chr7	89943841	89944234	chr7	92616951	92617378	All strains except Spter_EiJ, PWK_PhJ	394		-	Solo LTR	Inside TE (RLTR15)	2 780 bp from CpG Island promoter (17Rn6)	NA
54	EY	chr8	84057906	84057906	chr8	84618637	84619251	129S1,A/J,AKR,BALB,C3H_HeJ,CBA,DBA,LP-J,WSB	390	long read	+	Solo LTR	Inside TE RMER1B	8 231 bp from CpG Island promoter (Rfx1)	NA	chr8	84057910	84057910	INS	390	pbsv;sniffles	PASS	28	AAAACCTGTGGAGAGCCGGTACGTGCTGCGAGCAATCGCATGTGTGCTGCCAGTAATCTCTGAGGAGAGCCGTGTGTGCCGCGAGCAATCGCCATTATAAGATGGCGCGGGCCTCCGCTGTGCCTAACTAGTAAACAAGCCTTGTACGCAGGTGCAAGAGTGAATTCACTCCTAGTCACTCCCATTCTCGGGGTGTAATAGTGGGGTGATGGGCAAGCAACAAATCAGGAGCTGTCACGCCATATCAGGTGCTGAAACGTCACGCTGCGGGTTATAAAAGCAGCGCCATTTTCCCGGTTCGGGATCTTCCTGAGAAGCAAGCAATAAAGCTTTTGCCGCGGAAGATTCTGGTTTGTTGCGTCTTTCTTGCCGGTCGAGCAGGACGCAATAG
55	LTR1	chr8	84219523	84219523	chr8	84793847	84793946	C3H_HeJ	5356	long read	-	1delta1	Inside gene and TE : Zswin4, B2-B3	17 232 bp of CpG island promoter (Zswim4)	NA	chr8	84219515	84219515	INS	5356	pbsv;sniffles	PASS	30	GGTTATGTGTTATTCGACGCGTTCTCACGACCGGCCAGGAAGAACACCACAGACCAGAATCTTCTGCGACAAAGCTTTATTCTTACATCTTCAGGAAAAGAGAGCAAGAAGCAAGAGAGAGCAAGAAGCAAGAGAGGGAAGCAAGAGAGAGCAAGAAGCAAGAGAGAGCAAGAAGCAAGAGAGGGAAGCAAGAGAGAGCAAGAAGCAAGAGAGAGAAAACGAAAACCCCTTCCCTCTTTAAAGAGAACAACCATTGCCTAGGGCGCATCACTCCCTGATTGGCTGCAGCCCATGGCCGAGCTGACGTTCACGGGAAAAACAGAGTACAAGTGGTCGTAAATACCCTTGGCTCATCGCCAGATTATTTGTTTACCAACTTAGAACACAGGATGTCAGCGC…
56	LTR1	chr9	14623480	14623480	chr9	11827159	11827232	C3H_HeJ	5221	long read	+	1delta1	intergenic	8 503 bp from CpG Island promoter (Amotl1)	NA	chr9	14623443	14623443	INS	5221	pbsv;sniffles	PASS	51	TAATTTGATGTGGGAAGCCGCCCCCACATTCGCCGTCACAAGATGGCGCTGACATCCTGTGTTCTAAGTTGGTAAACAAATAATCTGCGCATGAGCCAAGGGTATTTACGACCACTTGTACTCTGTTTTTCCCGTGAACGTCAGCTCGGCCATGGGCTGCAGCCAATCAGGGAGTGATGCGCCCTAGGCAATGGTTGTTCTCTTTAAAATAGAAGGGGTTTCGTTTTTCTCTCTCTCTTGCTTCTTGCTCTCTTTTCCTGAAGATGTAAGAATAAAGCTTTGTCGCAGAAGATTCTGGTCTGTGGTGTTCTTCCTGGCCGGTCGTGAGAACGCGTCGAATAACAATTGGTGCCGAATTCCGGGACGAGAAAATCCGGGACGAGAAAAAACTCCGGACTG…
57	EY	chr9	96163757	96164140	chr9	96649602	96649829	All strains except SPRET_EiJ	384		-	Solo LTR	Inside gene Gk5	31 972 bp from CpG Island promoter (Tfdp2)	NA
58	LTR2b	chr9	115362382	115362382	chr9	116922895	116922992	All strains except C57BL/6,CBA,DBA,NOD,PWK and SPRET_EiJ	315	long read	-	Solo LTR	Inside TE RLTR16B	26 221 bp from lnRNA TSS (49304428G15Rik)	NA	chr9	115362444	115362444	INS	315	pbsv;sniffles	PASS	16	CATTTGGTATCCCGAGCTTTTGTCCCCGCGCGGCAAGAACACACTCAGGACAACCGGAATCTTCTGTGGCAAAAGGCTTTATTGCTTACTTCTTCAGGAGGAAGAGAGCGAATGGCGAAACCCCATCCCTTTTATGGGAGAATTGTCCTCCGCCTCGGACGTGTCGCAGCCCATCGGCCGAGTTGTCATCACGGGGAAGGCAGAGCACATGGAGTGGAAAACTACCCTGGCACATGCGCAGATTATTTGTTTACTACTTAGAACACAGGATGTCAGCGCCATCTTGTAATGGCGAATGTGAGGGCGGCTCCTCACA
59	EY	chrX	75103859	75104240	chrX	71412380	71412688	All strains except SPRET_EiJ	382		+	Solo LTR	Inside gene Dkc1	7 622 bp from CpG Island promoter (Dkc1)	NA
60	LTR1	chrX	103299648	103299648	chrX	100395179	100395262	129S1,A/J,C3H_HeJ,CBA,BALB,FVB,NOD,LP-J	7030	PCR, sanger sequencing, present in 129	+	FL	Inside TE RLTR24	21 750 bp from TSS (Cdx4) and 1.3 kb 5' of MTA LTR promoter in GVO	In C3H 5' hypomethylated (2.8%), in 129 5' hypermethylated (73%), in B6, insertion site methylated (73.8%)
61	LTR1a	chrX	153202652	153202652	chrX	151253865	151255332	C3H_HeJ	5330	long read	-	1delta1	intergenic	35 393 bp 5' of CpG island promoter (Klf8)	NA	chrX	153202653	153202653	INS	5330	pbsv;sniffles	PASS	26	TAATTACCTGTTATTCGACGCGTTCTCACGACCGGCCAGGAAGAACACAACAACCAGAATCTTCTACGGCAAAGCTTTATTGCTTATATCTTTATCGGGCCAGAGTGTAAGAAGCAAGAGAGGGAAGCAAGAGAGCGAGAAGCAAGAGAGAGCAAGAAGCAAGAGAGAGAAAGAAAAACGAAACCCCTTCTATTTTAAAGAGAACAACCATTGCCTAGGGCGCATCACTCCCTGATTGGCTGCAGCCCATGGCCGAGCTGACGTTCACGGGAAAAACAGAGTACAAGTGGTCGTAAATACCCTTGGCTCATGCGCAGATTATTTGTTTACCAACTTAGAACACAGGATGTCAGCGCCATCTTGTGACGGCGAATGTGGGGGCGGCTTCCCACAGTTCCC…
															NA
